# Supplementary material for: ShinyLUTS—A Shiny web application for structured data management and analysis for patients with lower urinary tract symptoms (LUTS)
Source: PLoS One. 2023 Sep 27;18(9):e0292117. doi: 10.1371/journal.pone.0292117 (PMC10530040; doi:10.1371/journal.pone.0292117)
Supplement: S1 File — The file contains the current version of raw code for the ShinyLUTS application. The current version is subjected to constant change as the tool is further developed. (TXT) [file pone.0292117.s001.txt]

pfad_xldatei <- "./Database_BPE.xlsx"
options(shiny.error)
library(DT)
library(shiny)
library(ggplot2)
library(RSQLite)
library(dplyr)
library(shinymanager)
library(openxlsx)
library(stringr)

f.read_excel_allsheets <- function(pfad_xldatei, tibble = TRUE) {
    sheets <- openxlsx::getSheetNames(pfad_xldatei) 
    x <- lapply(sheets, function(x) 
        tibble(openxlsx::read.xlsx(pfad_xldatei, sheet = x, detectDates = TRUE)))
    if(!tibble) x <- lapply(x, as.data.frame)
    names(x) <- sheets 
    return(x)
}
wb <- loadWorkbook(pfad_xldatei)

(elist <- f.read_excel_allsheets(pfad_xldatei) )

viable_elist <- lapply(elist, function(x) ("dat" %in% names(x) & "izahl" %in% names(x)) |
           ("dat_geb" %in% names(x) & "izahl" %in% names(x))
) %>% unlist() %>% unname()
elist <- elist[viable_elist]

ersteIzahl <- elist$patientenstamm$izahl[1]

for(i in names(elist)) {
    if("dat" %in% names(elist[[i]])) elist[[i]]$dat <- as.character(elist[[i]]$dat)
    if("dat_geb" %in% names(elist[[i]])) elist[[i]]$dat_geb <- as.character(elist[[i]]$dat_geb)
}

(names_elist <- names(elist))

ini_alle_izahlen <- sort(elist$patientenstamm$izahl) 

rv <- reactiveValues(data = NULL, orig=NULL)
rv$plausi <- character()
rv$spalte_sperren <- numeric()
for (i in names_elist) {
    rv[[i]] <- elist[[i]] 
}
rv$searchstring <- ersteIzahl 

f.export_csv <- function(){
    zeit_jetzt <- Sys.time()
    zeit_jetzt <- zeit_jetzt %>% str_replace_all(c("-" = "", " " = "", ":" = "")) 
    ex_name <- paste0(datenpfad,"export_", zeit_jetzt)
    dir.create(ex_name) # create directory
    sapply(names_elist, # each table saved as .csv 
           function(x){ 
               write.csv2(rv[[x]],
                          file = paste0(ex_name,"/",x ,".csv"),
                          row.names = FALSE)
           })
    # save Excel Workbook
    saveWorkbook(wb, paste0(ex_name,"/_resum_backup.xlsx" ), overwrite = T)
}

f.eingTab <- function(x, izahlf, tabname){
    auswahl <- filter(x, izahl== izahlf)
    tmp <- as.data.frame(matrix(as.character(NA), 1, ncol(auswahl)))
    names(tmp) <- names(auswahl)
    if(tabname=="patientenstamm"){ 
        tmp$izahl <- "Izahl eingeben!!!" 
    } else {
        tmp$izahl <- izahlf
    }
    rv$nureins <<- tmp # reactive value
    return(tmp) 
}

loadData2 <- function(ii){
    tmp <- lapply(names_elist, function(x){
        if(("dat" %in% names(rv[[x]]))){
            rv[[x]] %>% filter(izahl == ii) -> tmp2
            if(nrow(tmp2)>0){ 
                tmp2$dat <- as.Date(tmp2$dat, format = "%Y-%m-%d")
                tmp2 %>% group_by(izahl) %>% 
                    summarize(n = n(), 
                              max_dat = as.character(max(as.Date(dat), na.rm=T)),
                              tabelle = x) %>% data.frame()
            }
        }
    }
    )
    tmp <- do.call(rbind, tmp) 
    if(is.null(tmp)){
        tmp <- data.frame(n="leer", max_dat="leer", tabelle="leer")
    } else {
        tmp <- tmp %>% arrange(desc(max_dat)) 
        tmp <- tmp %>% select(n, max_dat, tabelle) 
        row.names(tmp) <- NULL
    }
    return(tmp)
}

IsDate <- function(mydate, date.format = "%Y-%m-%d") {
    tryCatch(!is.na(as.Date(mydate, date.format)),  
             error = function(err) {FALSE})  
} 

f.plausi <- function(x){
 x <- elist
 fehlerliste <- character() 
 x_ohne_stamm <- x
 x_ohne_stamm$patientenstamm <- NULL 
 alle_i_dat <- lapply(x_ohne_stamm, "[[", "izahl") %>% unlist %>% unname()
 alle_i_stamm <- x$patientenstamm$izahl
 i_dat_notin_stamm <- setdiff(alle_i_dat, alle_i_stamm)
 i_dat_notin_stamm
 i_stamm_notin_dat <- setdiff(alle_i_stamm, alle_i_dat)
 i_stamm_notin_dat
 fehlerliste <- c(fehlerliste,  "Plausibility Check:")
 fehlerliste <- c(fehlerliste,  "ID missing in main table: ",
                        i_dat_notin_stamm) 
 fehlerliste <- c(fehlerliste, ",  ID missing in data table: ", 
                       i_stamm_notin_dat)
 return(fehlerliste)
}

ui <- fluidPage(
    titlePanel(paste0("REZUM DATA off: ", pfad_xldatei)),
    sidebarLayout(
        sidebarPanel(width = 3,
                     selectInput("izahl_id", "I-Zahl (i + 10digit number)",
                                 choices = ini_alle_izahlen),
                     textOutput("id_person"),
                     DT::DTOutput("id_zusammenfassung"),
                     selectInput("id_tabellenwahl", "Eingabetabelle:", names_elist), 
                     hr(), 
                     actionButton("id_submit_new", "Neue Daten Eingeben"),
                     hr(),
                     actionButton("id_export", "Alle Daten exportieren/Backup"),
                     hr(),
                     actionButton("id_save", "SAVE"),
                     actionButton("id_quit", "Quit"),
                     hr(),
                     textOutput("id_plausi"),
        ),
        mainPanel(width=9,
                  headerPanel("Auswahl"),
                  DT::DTOutput("id_tabellenauszug")
        )
    )
)

server = function(input, output, session) {
  
    
    output$id_person <- renderText({
        tmp <- rv$patientenstamm
        tmp <- tmp[tmp$izahl==input$izahl_id,]
        tmp <- tmp[1,]
        tmp$dat_geb <- as.character(tmp$dat_geb)
        tmp %>% select(name, vorname, dat_geb) %>% 
            paste() %>% 
            toupper() -> tmp
        })
    
   
    output$id_zusammenfassung <- DT::renderDT(
        {
            loadData2(input$izahl_id)
        },
        options = list(pageLength = 50, dom = 't'),
        rownames = FALSE
        
    )
   
    output$id_tabellenauszug <- DT::renderDT(
        { 
            rv[[input$id_tabellenwahl]]
            
            
        },
        selection = "none",
        options = list(pageLength = 50, search = list(search = rv$searchstring)),  
        server = TRUE,
        rownames = FALSE,
        editable = list(target = "row", disable = list(columns = c(rv$spalte_sperren)))
    ) 
    

    output$id_plausi <- renderText({
      rv$plausi  
    })    
    
    observe(rv$plausi <- f.plausi(elist))
    
    observeEvent(input$id_quit,
                 {
                     stopApp()
                 } 
                 
    ) 
    
    observeEvent(input$izahl_id,
                 {   
                     if(input$id_tabellenwahl=="patientenstamm"){ 
                         rv$searchstring <- ""
                     }else{
                         rv$searchstring <- input$izahl_id                             
                     }
                     
                 }
    )
    
    
    observeEvent(input$id_tabellenwahl,
                 {   
                   if(input$id_tabellenwahl=="patientenstamm"){ 
                     rv$searchstring <- "" 
                     rv$spalte_sperren <- NULL 
                   }else{
                     rv$searchstring <- input$izahl_id 
                     rv$spalte_sperren <- 0 
                   }
                 }
    )
    
    
    observeEvent(input$id_submit_new,
                 {
                   rv$nureins <<- f.eingTab(rv[[input$id_tabellenwahl]], input$izahl_id,
                                            input$id_tabellenwahl)
                   rv[[input$id_tabellenwahl]] <- rbind(rv$nureins, rv[[input$id_tabellenwahl]])
                 }
    )
    
    
    proxyRESP3 = dataTableProxy('id_tabellenauszug')
    observeEvent(input$id_tabellenauszug_cell_edit, 
                 { 
                     info = input$id_tabellenauszug_cell_edit
                     rv[[input$id_tabellenwahl]] <- editData(rv[[input$id_tabellenwahl]], 
                                                              info, rownames = FALSE)
                     replaceData(proxyRESP3, rv[[input$id_tabellenwahl]], 
                                 resetPaging = FALSE)  # important
                     writeData(wb, sheet = input$id_tabellenwahl, 
                               rv[[input$id_tabellenwahl]] )
                     x <- rv$patientenstamm$izahl
                     updateSelectInput(session, "izahl_id",
                                       choices = sort(x),
                                       selected = input$izahl_id
                     )
                     
                 }
    )
    
    observeEvent(input$id_export,
                 {
                   f.export_csv()
                 }
    )
    
    observeEvent(input$id_save,
                 {
                     saveWorkbook(wb, pfad_xldatei, overwrite = T)
                 }
    )
    
}
shinyApp(ui, server)
